# Supplementary material for: Mitonuclear Mismatch is Associated With Increased Male Frequency, Outcrossing, and Male Sperm Size in Experimentally-Evolved C. elegans
Source: Front Genet. 2022 Mar 11;13:742272. doi: 10.3389/fgene.2022.742272 (PMC8961728; doi:10.3389/fgene.2022.742272)
Supplement: Supplementary file 1 [file Table2.xlsx]

## Sheet: Table S1
Table S2. Strain and RC line means for all traits. Relevant ancestral generation 0 (G0) strains appear first, follwed by recovery (RC) lines. All RC lines are generation 60 unless otherwise noted. Sample sizes are shown in parentheses; other values are means ± 1 S.E.M.
Strain	RC line	Early Productivity	Total Productivity	Fitness relative to N2	Fitness relative to G0	Male Frequency (G60, or G0 in bold)	Male Frequency (G87)	Male Sperm Number Transferred	Male Sperm Size (um2)	Outcrossing Rate	Male Mating Success with fog-2 Tester	Male Mating Success with Coevolved	Hermaphrodite/ Female Latency to Mate
N2 wildtype G0		(118) 72.20 ± 2.800	(118) 214.5 ± 5.938	(118) 1.007 ± 0.037	(118) 1.007 ± 0.037			(14) 120.7 ± 16.65	(14) 5.442 ± 0.444	(19) 0.250 ± 0.088	(22) 0.545 ± 0.098
fog-2 G0		(15) 55.20 ± 11.12	(15) 444.9 ± 27.00	(15) 1.151 ± 0.111	(15) 1.000 ± 0.098	(2) 0.499 ± 0.009
xol-1 G0		(19) 70.47 ± 9.339	(19) 160.4 ± 20.12	(19) 0.974 ± 0.128	(19) 1.000 ± 0.131	(2) 0.000 ± 0.000
cox-1 selfed G0		(21) 66.00 ± 4.513	(21) 241.5 ± 11.97	(21) 0.969 ± 0.050	(21) 1.000 ± 0.052			(10) 191.5 ± 19.70	(10) 5.204 ± 0.525	(20) 0.398 ± 0.094	(45) 0.133 ± 0.680	(20) 0.750 ± 0.110	(12) 52.26 ± 5.265
cox-1 outcrossed G0		(10) 152.5 ± 13.10	(10) 313.7 ± 37.14	(10) 2.098 ± 0.186	(10) 1.000 ± 0.086
fog-2 V; cox-1 M G0		(18) 110.3 ± 15.35	(18) 478.0 ± 35.86	(18) 1.705 ± 0.178	(18) 1.000 ± 0.110			(8) 245.1 ± 22.03	(8) 8.461 ± 0.587	(19) 0.768 ± 0.094	(28) 0.689 ± 0.086	(19) 0.789 ± 0.113	(32) 25.83 ± 3.224
xol-1 X; cox-1 M G0		(11) 56.36 ± 6.882	(11) 203.0 ± 26.14	(11) 0.815 ± 0.102	(11) 1.000 ± 0.126
N2	A1	(5) 66.80 ± 6.704	(5) 254.4 ± 7.903	(5) 1.010 ± 0.064	(5) 1.010 ± 0.064	(2) 0.035 ± 0.009
N2	A2	(5) 67.00 ± 4.658	(5) 217.8 ± 21.79	(5) 0.906 ± 0.057	(5) 0.906 ± 0.057	(2) 0.014 ± 0.004
N2	A3	(4) 64.50 ± 6.982	(4) 198.8 ± 22.34	(4) 0.849 ± 0.082	(4) 0.849 ± 0.082	(2) 0.009 ± 0.003
N2	A4	(5) 67.40 ± 11.23	(5) 208.2 ± 29.50	(5) 0.900 ± 0.167	(5) 0.900 ± 0.167	(2) 0.006 ± 0.006
N2	A5	(5) 50.20 ± 8.096	(5) 162.6 ± 28.15	(5) 0.616 ± 0.101	(5) 0.616 ± 0.101	(2) 0.013 ± 0.013
N2	A6	(5) 52.60 ± 13.03	(5) 188.2 ± 42.35	(5) 0.724 ± 0.180	(5) 0.724 ± 0.180	(2) 0.017 ± 0.001
N2	A7	(5) 37.80 ± 6.078	(5) 202.6 ± 19.33	(5) 0.590 ± 0.038	(5) 0.590 ± 0.038	(2) 0.000 ± 0.000
N2	A8	(5) 120.8 ± 14.03	(5) 257.2 ± 21.30	(5) 1.688 ± 0.187	(5) 1.688 ± 0.187	(2) 0.006 ± 0.000
cox-1	B1	(5) 94.40 ± 22.83	(5) 212.4 ± 51.72	(5) 1.269 ± 0.307	(5) 1.306 ± 0.316	(2) 0.147 ± 0.009		(8) 163.0 ± 22.03	(8) 7.016 ± 0.587	(15) 0.294 ± 0.332	(35) 0.400 ± 0.077	(15) 0.533 ± 0.127	(4) 39.49 ± 9.120
cox-1	B2	(6) 105.8 ± 9.061	(6) 253.3 ± 15.45	(6) 1.400 ± 0.101	(6) 1.441 ± 0.103	(2) 0.223 ± 0.009		(8) 205.8 ± 22.03	(8) 8.090 ± 0.587	(15) 0.300 ± 0.313	(35) 0.371 ± 0.077	(15) 0.533 ± 0.127	(4) 48.21 ± 9.120
cox-1	B3	(6) 30.67 ± 6.922	(6) 149.2 ± 7.842	(6) 0.549 ± 0.052	(6) 0.567 ± 0.053	(2) 0.025 ± 0.025							(4) 60.00 ± 9.120
cox-1	B4	(5) 86.80 ± 14.82	(5) 230.6 ± 20.70	(5) 1.170 ± 0.166	(5) 1.206 ± 0.171	(2) 0.195 ± 0.010		(7) 148.1 ± 23.55	(8) 7.266 ± 0.587	(18) 0.300 ± 0.407	(26) 0.269 ± 0.090	(18) 0.389 ±0.116	(4) 41.66 ± 9.120
cox-1	B5	(5) 84.40 ± 8.778	(5) 247.6 ± 17.19	(5) 1.163 ± 0.103	(5) 1.198 ± 0.106	(2) 0.327 ± 0.004		(8) 194.9 ± 22.03	(8) 7.028 ± 0.587	(20) 0.405 ± 0.090	(21) 0.333 ± 0.100	(20) 0.550 ± 0.110	(4) 41.40 ± 9.120
cox-1	B6	(6) 126.0 ± 9.532	(6) 241.2 ± 17.92	(6) 1.609 ± 0.102	(6) 1.655 ± 0.105	(2) 0.392 ± 0.007		(5) 110.0 ± 27.87	(5) 5.288 ± 0.742	(20) 0.391 ± 0.093	(26) 0.346 ± 0.090	(20) 0.750 ± 0.113	(4) 47.61 ± 9.120
cox-1	B7	(6) 123.0 ± 19.72	(6) 250.0 ± 39.74	(6) 1.550 ± 0.260	(6) 1.596 ± 0.267	(2) 0.443 ± 0.012		(8) 142.3 ± 22.03	(8) 7.524 ± 0.587	(20) 0.418 ± 0.090	(27) 0.260 ± 0.088	(20) 0.659 ± 0.110	(4) 29.74 ± 9.120
cox-1	B8	(5) 90.20 ± 9.102	(5) 265.8 ± 17.79	(5) 1.252 ± 0.120	(5) 1.290 ± 0.124	(2) 0.374 ± 0.058		(7) 140.9 ± 23.55	(7) 7.487 ± 0.627	(20) 0.404 ± 0.104	(28) 0.214 ± 0.086	(20) 0.450 ± 0.233	(4) 21.70 ± 9.120
cox-1	B1 G87	(5) 17.00 ± 8.062	(5) 230.2 ± 57.36	(5) 0.532 ± 0.148	(5) 0.551 ± 0.153		(2) 0.233 ± 0.015
cox-1	B2 G87	(5) 87.60 ± 9.527	(5) 233.4 ± 14.45	(5) 1.172 ± 0.088	(5) 1.207 ± 0.091		(2) 0.467 ± 0.022
cox-1	B3 G87	(5) 27.00 ± 8.689	(5) 106.4 ± 12.76	(5) 0.417 ± 0.070	(5) 0.431 ± 0.072		(2) 0.000 ± 0.000
cox-1	B4 G87	(5) 53.80 ± 11.61	(5) 246.2 ± 18.46	(5) 0.920 ± 0.102	(5) 0.950 ± 0.105		(2) 0.474 ± 0.047
cox-1	B5 G87	(5) 100.0 ± 5.376	(5) 295.4 ± 12.37	(5) 1.355 ± 0.072	(5) 1.397 ± 0.075		(2) 0.440 ± 0.039
cox-1	B6 G87	(5) 98.20 ± 8.505	(5) 269.0 ± 13.81	(5) 1.258 ± 0.092	(5) 1.297 ± 0.095		(2) 0.517 ± 0.508
cox-1	B7 G87	(5) 92.60 ± 2.112	(5) 269.6 ± 12.41	(5) 1.214 ± 0.047	(5) 1.252 ± 0.048		(2) 0.486 ± 0.002
cox-1	B8 G87	(5) 60.80 ± 19.10	(5) 206.0 ± 51.26	(5) 0.846 ± 0.242	(5) 0.872 ± 0.250		(2) 0.474 ± 0.047
cox-1	B1 outcrossed	(11) 159.9 ± 9.186	(11) 377.3 ± 21.07	(11) 2.232 ± 0.119	(11) 1.052 ± 0.061
cox-1	B2 outcrossed	(11) 130.9 ± 12.90	(11) 336.5 ± 45.19	(11) 1.848 ± 0.189	(11) 0.867 ± 0.088
cox-1	B4 outcrossed	(10) 156.6 ± 9.235	(10) 390.9 ± 38.16	(10) 2.283 ± 0.138	(10) 1.077 ± 0.064
cox-1	B5 outcrossed	(10) 105.8 ± 6.641	(10) 434.1 ± 19.30	(10) 1.630 ± 0.072	(10) 0.711 ± 0.035
cox-1	B6 outcrossed	(11) 144.3 ± 7.249	(11) 370.5 ± 33.96	(11) 2.094 ± 0.101	(11) 0.988 ± 0.050
cox-1	B7 outcrossed	(8) 142.6 ± 7.609	(8) 382.1 ± 55.11	(8) 2.106 ± 0.155	(8) 0.995 ± 0.071
cox-1	B8 outcrossed	(6) 121.8 ± 24.26	(6) 286.0 ± 66.23	(6) 1.729 ± 0.364	(6) 0.815 ± 0.171
fog-2 V; cox-1 M	C1	(6) 136.0 ± 9.114	(6) 405.7 ± 61.52	(6) 1.875 ± 0.137	(6) 1.125 ± 0.086	(2) 0.474 ± 0.030		(8) 156.5 ± 22.03	(8) 6.008 ± 0.587	(26) 0.436 ± 0.095	(38) 0.237 ± 0.074	(26) 0.462 ± 0.097	(4) 38.79 ± 9.120
fog-2 V; cox-1 M	C2	(9) 129.8 ± 11.83	(9) 484.8 ± 42.57	(9) 1.868 ± 0.151	(9) 1.102 ± 0.095	(2) 0.448 ± 0.004		(5) 161.0 ± 27.87	(5) 5.666 ± 0.742	(31) 0.406 ± 0.087	(37) 0.378 ± 0.075	(31) 0.419 ± 0.089	(4) 39.75 ± 9.120
fog-2 V; cox-1 M	C3	(9) 106.9 ± 19.62	(9) 493.0 ± 73.36	(9) 1.627 ± 0.203	(9) 0.938 ± 0.120	(2) 0.471 ± 0.054		(5) 125.4 ± 27.87	(5) 5.752 ± 0.742	(20) 0.598 ± 0.112	(20) 0.350 ± 0.102	(20) 0.600 ± 0.110	(4) 18.31 ± 9.120
fog-2 V; cox-1 M	C4	(8) 149.8 ± 7.937	(8) 634.0 ± 42.60	(8) 2.176 ± 0.109	(8) 1.274 ± 0.068	(2) 0.462 ± 0.009		(8) 164.5 ± 22.03	(8) 5.958 ± 0.587	(20) 0.425 ± 0.108	(20) 0.200 ± 0.102	(20) 0.450 ± 0.110	(4) 38.37 ± 9.120
fog-2 V; cox-1 M	C5	(8) 105.5 ± 17.49	(8) 450.1 ± 76.87	(8) 1.541 ± 0.233	(8) 0.896 ± 0.135	(2) 0.495 ± 0.019		(2) 138.0 ± 44.06	(2) 8.035 ± 1.174	(19) 0.580 ± 0.117	(17) 0.291 ± 0.111	(19) 0.579 ± 0.113	(4) 19.57 ± 9.120
fog-2 V; cox-1 M	C6	(7) 110.1 ± 7.186	(7) 566.9 ± 23.90	(7) 1.759 ± 0.081	(7) 1.017 ± 0.051	(2) 0.459 ± 0.001		(4) 243.8 ± 31.15	(4) 8.430 ± 0.830	(29) 0.446 ± 0.094	(30) 0.200 ± 0.084	(29) 0.448 ± 0.092	(4) 11.22 ± 9.120
fog-2 V; cox-1 M	C7	(7) 66.71 ± 11.93	(7) 386.4 ± 62.45	(7) 1.213 ± 0.156	(7) 0.692 ± 0.089	(2) 0.497 ± 0.044		(8) 191.1 ± 22.03	(8) 5.971 ± 0.587	(23) 0.578 ± 0.109	(24) 0.375 ± 0.093	(23) 0.565 ± 0.363	(4) 25.96 ± 9.120
fog-2 V; cox-1 M	C8	(10) 101.2 ± 5.705	(10) 451.7 ± 16.31	(10) 1.588 ± 0.049	(10) 0.918 ± 0.032	(2) 0.421 ± 0.069		(8) 198.9 ± 22.03	(8) 8.661 ± 0.587	(20) 0.688 ± 0.104	(30) 0.667 ± 0.086	(20) 0.700 ± 0.110	(4) 30.16 ± 9.120
xol-1 X; cox-1 M	D1	(5) 95.20 ± 6.909	(5) 311.4 ± 14.65	(5) 1.385 ± 0.130	(5) 1.689 ± 0.154	(2) 0.000 ± 0.000
xol-1 X; cox-1 M	D2	(5) 108.6 ± 6.423	(5) 267.4 ± 22.55	(5) 1.337 ± 0.043	(5) 1.624 ± 0.055	(2) 0.000 ± 0.000
xol-1 X; cox-1 M	D3	(5) 69.20 ± 13.08	(5) 185.0 ± 53.00	(5) 0.886 ± 0.163	(5) 1.079 ± 0.202	(2) 0.000 ± 0.000
xol-1 X; cox-1 M	D4	(5) 99.80 ± 8.212	(5) 250.4 ± 20.11	(5) 1.307 ± 0.096	(5) 1.582 ± 0.113	(2) 0.000 ± 0.000
xol-1 X; cox-1 M	D5	(5) 100.0 ± 7.396	(5) 232.0 ± 21.28	(5) 1.341 ± 0.098	(5) 1.620 ± 0.117	(2) 0.000 ± 0.000
xol-1 X; cox-1 M	D6	(5) 99.20 ± 13.62	(5) 265.4 ± 39.50	(5) 1.430 ± 0.177	(5) 1.733 ± 0.214	(2) 0.000 ± 0.000
xol-1 X; cox-1 M	D7	(5) 131.6 ± 12.70	(5) 259.0 ± 29.76	(5) 1.634 ± 0.156	(5) 1.970 ± 0.187	(2) 0.000 ± 0.000
xol-1 X; cox-1 M	D8	(5) 114.6 ± 13.78	(5) 274.6 ± 15.87	(5) 1.574 ± 0.184	(5) 1.902 ± 0.218	(2) 0.000 ± 0.000
ctb-1	E1					(2) 0.019 ± 0.009
ctb-1	E2					(2) 0.000 ± 0.000
ctb-1	E3					(2) 0.002 ± 0.002
ctb-1	E4					(2) 0.003 ± 0.003
ctb-1	E5					(2) 0.000 ± 0.000
ctb-1	E6					(2) 0.000 ± 0.000
ctb-1	E7					(2) 0.000 ± 0.000
ctb-1	E8					(2) 0.000 ± 0.000
fog-2 V; ctb-1 M	F1					(2) 0.501 ± 0.001
fog-2 V; ctb-1 M	F2					(2) 0.424 ± 0.001
fog-2 V; ctb-1 M	F3					(2) 0.439 ± 0.058
fog-2 V; ctb-1 M	F4					(2) 0.559 ± 0.032
fog-2 V; ctb-1 M	F5					(2) 0.505 ± 0.016
fog-2 V; ctb-1 M	F6					(2) 0.440 ± 0.029
fog-2 V; ctb-1 M	F7					(2) 0.440 ± 0.017
fog-2 V; ctb-1 M	F8					(2) 0.478 ± 0.006
xol-1 X; ctb-1 M	G1					(2) 0.000 ± 0.000
xol-1 X; ctb-1 M	G2					(2) 0.000 ± 0.000
xol-1 X; ctb-1 M	G3					(2) 0.000 ± 0.000
xol-1 X; ctb-1 M	G4					(2) 0.000 ± 0.000
xol-1 X; ctb-1 M	G5					(2) 0.000 ± 0.000
xol-1 X; ctb-1 M	G6					(2) 0.000 ± 0.000
xol-1 X; ctb-1 M	G7					(2) 0.000 ± 0.000
xol-1 X; ctb-1 M	G8					(2) 0.000 ± 0.000
isp-1	H1					(2) 0.000 ± 0.000
isp-1	H2					(2) 0.000 ± 0.000
isp-1	H3					(2) 0.000 ± 0.000
isp-1	H4					(2) 0.520 ± 0.049
isp-1	H5					(2) 0.000 ± 0.000
isp-1	H6					(2) 0.000 ± 0.000
isp-1	H7					(2) 0.000 ± 0.000
isp-1	H8					(2) 0.362 ± 0.009
fog-2; isp-1	I1					(2) 0.485 ± 0.035
fog-2; isp-1	I2					(2) 0.503 ± 0.056
fog-2; isp-1	I3					(2) 0.489 ± 0.104
fog-2; isp-1	I4					(2) 0.387 ± 0.022
fog-2; isp-1	I5					(2) 0.411 ± 0.021
fog-2; isp-1	I6					(2) 0.588 ± 0.130
fog-2; isp-1	I7					(2) 0.413 ± 0.030
fog-2; isp-1	I8					(2) 0.405 ± 0.032
xol-1; isp-1	J1					(2) 0.000 ± 0.000
xol-1; isp-1	J2					(2) 0.000 ± 0.000
xol-1; isp-1	J3					(2) 0.000 ± 0.000
xol-1; isp-1	J4					(2) 0.000 ± 0.000
xol-1; isp-1	J5					(2) 0.000 ± 0.000
xol-1; isp-1	J6					(2) 0.000 ± 0.000
xol-1; isp-1	J7					(2) 0.000 ± 0.000
xol-1; isp-1	J8					(2) 0.000 ± 0.000
fog-2; gas-1	K1					(2) 0.366 ± 0.026
fog-2; gas-1	K2					(2) 0.527 ± 0.036
fog-2; gas-1	K3					(2) 0.396 ± 0.078
fog-2; gas-1	K4					(2) 0.446 ± 0.002
fog-2; gas-1	K5					(2) 0.475 ± 0.004
fog-2; gas-1	K6					(2) 0.492 ± 0.020
fog-2; gas-1	K7					(2) 0.480 ± 0.007
fog-2; gas-1	K8					(2) 0.489 ± 0.016
xol-1; gas-1	L1					(2) 0.000 ± 0.000
xol-1; gas-1	L2					(2) 0.000 ± 0.000
xol-1; gas-1	L3					(2) 0.000 ± 0.000
xol-1; gas-1	L4					(2) 0.000 ± 0.000
xol-1; gas-1	L5					(2) 0.000 ± 0.000
xol-1; gas-1	L6					(2) 0.000 ± 0.000
xol-1; gas-1	L7					(2) 0.000 ± 0.000
xol-1; gas-1	L8					(2) 0.000 ± 0.000
isp-1 IV; ctb-1 M	M1					(2) 0.214 ± 0.012
isp-1 IV; ctb-1 M	M2					(2) 0.000 ± 0.000
isp-1 IV; ctb-1 M	M3					(2) 0.005 ± 0.005
isp-1 IV; ctb-1 M	M4					(2) 0.028 ± 0.008
isp-1 IV; ctb-1 M	M5					(2) 0.316 ± 0.051
isp-1 IV; ctb-1 M	M6					(2) 0.259 ± 0.008
isp-1 IV; ctb-1 M	M7					(2) 0.258 ± 0.017
isp-1 IV; ctb-1 M	M8					(2) 0.449 ± 0.016
xol-1	xΔ1					(2) 0.000 ± 0.000
xol-1	xΔ2					(2) 0.000 ± 0.000
xol-1	xΔ3					(2) 0.000 ± 0.000
xol-1	xΔ4					(2) 0.000 ± 0.000
xol-1	xΔ5					(2) 0.000 ± 0.000
xol-1	xΔ6					(2) 0.000 ± 0.000
xol-1	xΔ7					(2) 0.000 ± 0.000
xol-1	xΔ8					(2) 0.000 ± 0.000
fog-2	fΔ1					(2) 0.494 ± 0.027
fog-2	fΔ2					(2) 0.507 ± 0.012
fog-2	fΔ3					(2) 0.478 ± 0.008
fog-2	fΔ4					(2) 0.517 ± 0.023
fog-2	fΔ5					(2) 0.485 ± 0.046
fog-2	fΔ6					(2) 0.513 ± 0.054
fog-2	fΔ7					(2) 0.505 ± 0.005
fog-2	fΔ8					(2) 0.493 ± 0.044
