# Supplementary material for: Mitonuclear Mismatch is Associated With Increased Male Frequency, Outcrossing, and Male Sperm Size in Experimentally-Evolved C. elegans
Source: Front Genet. 2022 Mar 11;13:742272. doi: 10.3389/fgene.2022.742272 (PMC8961728; doi:10.3389/fgene.2022.742272)
Supplement: Supplementary file 3 [file Table1.xlsx]

## Sheet: Male Ratios for All Lines x Gen
Table S1. Male frequency across generations for all strains, replicates and samples. Each replicate was sampled 1-2 times at each generational timepoint; values represent male ratios from counts of ~200 age-sychronous animals.
Strain	Replicate	G5	G10	G20	G30	G40	G50	G60
N2	A1	0.00497512	0	0	0	0.00546448	0.00469484	0.0447761
N2	A1		0	0	0	0.0196078	0	0.026178
N2	A2	0	0	0	0	0	0	0.0179856
N2	A2		0	0	0	0	0	0.0100503
N2	A3	0	0	0	0	0.0337079	0	0.0128205
N2	A3		0	0	0	0.0140845	0	0.00588235
N2	A4	0.00497512	0	0	0	0	0.00342466	0
N2	A4		0	0	0.00826446	0	0.00325733	0.0110497
N2	A5	0.00497512	0	0.00546448	0	0	0.00401606	0.0259067
N2	A5		0	0	0	0.00862069	0.00296736	0
N2	A6	0.00497512	0	0	0	0.00502513	0	0.0178571
N2	A6		0	0.00452489	0	0.0228571	0	0.016129
N2	A7	0	0.00478469	0.00485437	0	0	0	0
N2	A7		0.0182648	0	0	0	0	0
N2	A8	0	0	0	0	0.0201005	0.00558659	0.00625
N2	A8		0	0.00373134	0	0.0330579	0	0.00598802
cox-1	B1	0	0.0285714	0.106557	0.451852	0.465409	0.511962	0.155779
cox-1	B1	0	0.0185185		0.512048	0.477273	0.430556	0.137931
cox-1	B2	0	0.0809524	0.0736842	0.407895	0.494253	0.416667	0.231959
cox-1	B2	0	0.09	0.0403226	0.370787	0.559748	0.520661	0.21393
cox-1	B3	0.0151515	0.130769	0.133621	0.494681	0.395349	0.0758929	0.0505618
cox-1	B3	0.0308642	0.0955414	0.102564	0.481481	0.433862	0.142857	0
cox-1	B4	0.00413223	0.0078125	0.0950413	0.433526	0.514523	0.481818	0.185022
cox-1	B4	0	0.0107143	0.114035	0.5	0.493827	0.509202	0.205882
cox-1	B5	0	0.0406091	0.084507	0.454545	0.516484	0.496403	0.323529
cox-1	B5	0.00471698	0.0508475	0.0583333	0.5	0.488636	0.512963	0.331429
cox-1	B6	0.00632911	0.00921659	0.267857	0.528634	0.552147	0.507353	0.39916
cox-1	B6	0.00632911	0.0135135	0.314607	0.484848	0.552448	0.477707	0.384259
cox-1	B7	0.00621118	0.0547945	0.0939227	0.424779	0.424242	0.507177	0.455598
cox-1	B7	0.0129032	0.0571429	0.109756	0.275862	0.470899	0.533333	0.430712
cox-1	B8	0	0.0565217	0.15625	0.585	0.447853	0.492683	0.432558
cox-1	B8	0	0.0338164	0.114458	0.559524	0.42236	0.52	0.316017
fog-2 V; cox-1 M	C1	0.5	0.5	0.5	0.5	0.5	0.5	0.503497
fog-2 V; cox-1 M	C1	0.5	0.5	0.5	0.517544	0.5	0.5	0.444444
fog-2 V; cox-1 M	C2	0.5	0.5	0.5	0.482301	0.5	0.5	0.443925
fog-2 V; cox-1 M	C2	0.5	0.5	0.5	0.44843	0.5	0.5	0.452632
fog-2 V; cox-1 M	C3	0.5	0.5	0.5	0.461111	0.5	0.5	0.417647
fog-2 V; cox-1 M	C3	0.5	0.5	0.5	0.489362	0.5	0.5	0.524823
fog-2 V; cox-1 M	C4	0.5	0.5	0.5	0.5	0.5	0.5	0.471014
fog-2 V; cox-1 M	C4	0.5	0.5	0.5	0.512987	0.5	0.5	0.452703
fog-2 V; cox-1 M	C5	0.5	0.5	0.5	0.480769	0.5	0.5	0.475728
fog-2 V; cox-1 M	C5	0.5	0.5	0.5	0.493878	0.5	0.5	0.513889
fog-2 V; cox-1 M	C6	0.5	0.5	0.5	0.470852	0.5	0.5	0.459893
fog-2 V; cox-1 M	C6	0.5	0.5	0.5	0.519231	0.5	0.5	0.458763
fog-2 V; cox-1 M	C7	0.5	0.5	0.5	0.466667	0.5	0.5	0.541096
fog-2 V; cox-1 M	C7	0.5	0.5	0.5	0.486667	0.5	0.5	0.452703
fog-2 V; cox-1 M	C8	0.5	0.5	0.5	0.486957	0.5	0.5	0.351955
fog-2 V; cox-1 M	C8	0.5	0.5	0.5	0.481343	0.5	0.5	0.489933
xol-1 X; cox-1 M	D1	0	0	0	0	0	0	0
xol-1 X; cox-1 M	D1	0	0	0	0	0	0	0
xol-1 X; cox-1 M	D2	0	0	0	0	0	0	0
xol-1 X; cox-1 M	D2	0	0	0	0	0	0	0
xol-1 X; cox-1 M	D3	0	0.00390625	0	0	0	0	0
xol-1 X; cox-1 M	D3	0	0	0	0	0	0	0
xol-1 X; cox-1 M	D4	0	0	0	0	0	0	0
xol-1 X; cox-1 M	D4	0	0	0	0	0	0	0
xol-1 X; cox-1 M	D5	0	0	0	0	0	0	0
xol-1 X; cox-1 M	D5	0	0	0	0	0	0	0
xol-1 X; cox-1 M	D6	0	0	0	0	0	0	0
xol-1 X; cox-1 M	D6	0	0	0	0	0	0	0
xol-1 X; cox-1 M	D7	0	0	0	0	0	0	0
xol-1 X; cox-1 M	D7	0	0	0	0	0	0	0
xol-1 X; cox-1 M	D8	0	0	0	0	0	0	0
xol-1 X; cox-1 M	D8	0	0.00408163	0	0	0	0	0
ctb-1	E1	0	0	0	0	0	0	0.027668
ctb-1	E1	0	0	0	0	0	0	0.00952381
ctb-1	E2	0	0	0	0	0.0330579	0	0
ctb-1	E2	0	0.00529101	0	0.00497512	0.0424528	0	0
ctb-1	E3	0	0	0	0	0.00555556	0	0
ctb-1	E3	0	0	0	0	0	0	0.00423729
ctb-1	E4	0.00497512	0	0	0	0	0	0
ctb-1	E4	0	0	0	0	0	0.00469484	0.00526316
ctb-1	E5	0	0	0	0	0.0180723	0	0
ctb-1	E5	0	0.0046729	0	0	0	0	0
ctb-1	E6	0	0	0	0.00904977	0	0	0
ctb-1	E6	0	0	0.0049505	0.0181818	0.00947867	0	0
ctb-1	E7	0	0	0.004329	0	0	0	0
ctb-1	E7	0	0.00469484	0.0044843	0	0	0	0
ctb-1	E8	0	0.00469484	0	0	0.190476	0.009375	0
ctb-1	E8	0	0	0	0	0.173184	0.0030581	0
fog-2 V; ctb-1 M	F1	0.5	0.5	0.5	0.53	0.5	0.5	0.502538
fog-2 V; ctb-1 M	F1	0.5	0.5	0.5	0.465517	0.5	0.5	0.5
fog-2 V; ctb-1 M	F2	0.5	0.5	0.5	0.492611	0.5	0.5	0.425373
fog-2 V; ctb-1 M	F2	0.5	0.5	0.5	0.512821	0.5	0.5	0.423611
fog-2 V; ctb-1 M	F3	0.5	0.5	0.5	0.511364	0.5	0.5	0.497409
fog-2 V; ctb-1 M	F3	0.5	0.5	0.5	0.439437	0.5	0.5	0.381443
fog-2 V; ctb-1 M	F4	0.5	0.5	0.5	0.455285	0.5	0.5	0.590909
fog-2 V; ctb-1 M	F4	0.5	0.5	0.5	0.437751	0.5	0.5	0.527273
fog-2 V; ctb-1 M	F5	0.5	0.5	0.5	0.465	0.5	0.5	0.488636
fog-2 V; ctb-1 M	F5	0.5	0.5	0.5	0.495146	0.5	0.5	0.521472
fog-2 V; ctb-1 M	F6	0.5	0.5	0.5	0.503521	0.5	0.5	0.469231
fog-2 V; ctb-1 M	F6	0.5	0.5	0.5	0.505119	0.5	0.5	0.411215
fog-2 V; ctb-1 M	F7	0.5	0.5	0.5	0.480198	0.5	0.5	0.422619
fog-2 V; ctb-1 M	F7	0.5	0.5	0.5	0.441315	0.5	0.5	0.457516
fog-2 V; ctb-1 M	F8	0.5	0.5	0.5	0.502538	0.5	0.5	0.484581
fog-2 V; ctb-1 M	F8	0.5	0.5	0.5	0.54717	0.5	0.5	0.471774
xol-1 X; ctb-1 M	G1	0	0	0	0	0	0	0
xol-1 X; ctb-1 M	G1	0	0	0	0	0	0	0
xol-1 X; ctb-1 M	G2	0	0	0	0	0	0	0
xol-1 X; ctb-1 M	G2	0	0	0	0	0	0	0
xol-1 X; ctb-1 M	G3	0	0	0	0	0	0	0
xol-1 X; ctb-1 M	G3	0	0	--	0	0	0	0
xol-1 X; ctb-1 M	G4	0	0	0	0	0	0	0
xol-1 X; ctb-1 M	G4	0	0	0	0	0	0	0
xol-1 X; ctb-1 M	G5	0	0	0	0	0	0	0
xol-1 X; ctb-1 M	G5	0	0	0	0	0	0	0
xol-1 X; ctb-1 M	G6	0	0	0	0	0	0	0
xol-1 X; ctb-1 M	G6	0	0	0	0	0	0	0
xol-1 X; ctb-1 M	G7	0	0	0	0	0	0	0
xol-1 X; ctb-1 M	G7	0	0	0	0	0	0	0
xol-1 X; ctb-1 M	G8	0	0	0	0	0	0	0
xol-1 X; ctb-1 M	G8	0	0	0	0	0	0	0
isp-1	H1	0	0	0	0	0	0	0
isp-1	H1	0	0	0	0	0.00645161	0	0
isp-1	H2	0	0	0.00404858	0	0	0	0
isp-1	H2	0	0	0	--	0	0	0
isp-1	H3	0	0	0	0	0	0	0
isp-1	H3	0	0	0.00621118	0	0	0	0
isp-1	H4	0	0	0	0	0	0.114865	0.471831
isp-1	H4	0	0	0	0	0	0.101562	0.569106
isp-1	H5	0	0	0	0	0.00990099	0.0111111	0
isp-1	H5	0	0	0	0	0.0147783	0	0
isp-1	H6	0	0	0	0	0	0	0
isp-1	H6	0	0	0	0	0	0	0
isp-1	H7	0	0	0	0	0	0	0
isp-1	H7	0	0	0	0	0	0	0
isp-1	H8	0	0	0	0	0	0.313433	0.352459
isp-1	H8	0	0	0	0	0	0.408451	0.371134
fog-2; isp-1	I1	0.5	0.5	0.5	0.377119	0.5	0.5	0.519108
fog-2; isp-1	I1	0.5	0.5	0.5	0.437209	0.5	0.5	0.45
fog-2; isp-1	I2	0.5	0.5	0.5	0.447964	0.5	0.5	0.558621
fog-2; isp-1	I2	0.5	0.5	0.5	0.343348	0.5	0.5	0.446809
fog-2; isp-1	I3	0.5	0.5	0.5	0.514019	0.5	0.5	0.592982
fog-2; isp-1	I3	0.5	0.5	0.5	0.537849	0.5	0.5	0.384868
fog-2; isp-1	I4	0.5	0.5	0.5	0.681507	0.5	0.5	0.364444
fog-2; isp-1	I4	0.5	0.5	0.5	0.525114	0.5	0.5	0.409302
fog-2; isp-1	I5	0.5	0.5	0.5	0.631399	0.5	0.5	0.431718
fog-2; isp-1	I5	0.5	0.5	0.5	0.679012	0.5	0.5	0.389423
fog-2; isp-1	I6	0.5	0.5	0.5	0.682692	0.5	0.5	0.717742
fog-2; isp-1	I6	0.5	0.5	0.5	0.71831	0.5	0.5	0.457944
fog-2; isp-1	I7	0.5	0.5	0.5	0.647059	0.5	0.5	0.382716
fog-2; isp-1	I7	0.5	0.5	0.5	0.325472	0.5	0.5	0.443299
fog-2; isp-1	I8	0.5	0.5	0.5	0.490654	0.5	0.5	0.436937
fog-2; isp-1	I8	0.5	0.5	0.5	0.375566	0.5	0.5	0.373684
xol-1; isp-1	J1	0	0	0	0	0	0	0
xol-1; isp-1	J1		0	0	0	0	0	0
xol-1; isp-1	J2	0	0	0	0	0	0	0
xol-1; isp-1	J2		0	0	0	0	0	0
xol-1; isp-1	J3	0	0	0	0	0	0	0
xol-1; isp-1	J3		0	0	0	0	0	0
xol-1; isp-1	J4	0	0	0	0	0	0	0
xol-1; isp-1	J4		0	0	0	0	0	0
xol-1; isp-1	J5	0	0	0	0	0	0	0
xol-1; isp-1	J5		0	0	0	0	0	0
xol-1; isp-1	J6	0	0	0	0	0	0	0
xol-1; isp-1	J6		0	0	0	0	0	0
xol-1; isp-1	J7	0	0	0	0	0	0	0
xol-1; isp-1	J7		0	0	0	0	0	0
xol-1; isp-1	J8	0	0	0	0	0	0	0
xol-1; isp-1	J8		0	0	0	0	0	0
fog-2; gas-1	K1	0.5	0.5	0.5	0.5	0.5	0.5	0.33945
fog-2; gas-1	K1	0.5	0.5	0.5	0.5	0.5	0.5	0.39207
fog-2; gas-1	K2	0.5	0.5	0.5	0.5	0.5	0.5	0.562092
fog-2; gas-1	K2	0.5	0.5	0.5	0.5	0.5	0.5	0.490991
fog-2; gas-1	K3	0.5	0.5	0.5	0.5	0.5	0.5	0.474048
fog-2; gas-1	K3	0.5	0.5	0.5	0.5	0.5	0.5	0.318777
fog-2; gas-1	K4	0.5	0.5	0.5	0.5	0.5	0.5	0.448905
fog-2; gas-1	K4	0.5	0.5	0.5	0.5	0.5	0.5	0.443925
fog-2; gas-1	K5	0.5	0.5	0.5	0.5	0.5	0.5	0.471698
fog-2; gas-1	K5	0.5	0.5	0.5	0.5	0.5	0.5	0.478873
fog-2; gas-1	K6	0.5	0.5	0.5	0.5	0.5	0.5	0.47191
fog-2; gas-1	K6	0.5	0.5	0.5	0.5	0.5	0.5	0.511278
fog-2; gas-1	K7	0.5	0.5	0.5	0.5	0.5	0.5	0.473282
fog-2; gas-1	K7	0.5	0.5	0.5	0.5	0.5	0.5	0.486726
fog-2; gas-1	K8	0.5	0.5	0.5	0.5	0.5	0.5	0.47234
fog-2; gas-1	K8	0.5	0.5	0.5	0.5	0.5	0.5	0.505
xol-1; gas-1	L1	0	0	0	0	0	0	0
xol-1; gas-1	L1	0	0	0	0	0	0	0
xol-1; gas-1	L2	0	0	0	0	0	0	0
xol-1; gas-1	L2	0	0	0	0	0	0	0
xol-1; gas-1	L3	0	0	0	0	0	0	0
xol-1; gas-1	L3	0	0	0		0	0	0
xol-1; gas-1	L4	0	0	0	0	0	0	0
xol-1; gas-1	L4	0	0	0	0	0	0	0
xol-1; gas-1	L5	0	0	0	0	0	0	0
xol-1; gas-1	L5	0	0	0		0	0	0
xol-1; gas-1	L6	0	0	0	0	0	0	0
xol-1; gas-1	L6	0	0	0	0	0	0	0
xol-1; gas-1	L7	0	0	0	0	0	0	0
xol-1; gas-1	L7	0	0	0		0	0	0
xol-1; gas-1	L8	0	0	0	0	0	0	0
xol-1; gas-1	L8	0	0	0	0	0	0	0
isp-1 IV; ctb-1 M	M1	0	0	0	0	0.410569	0.46473	0.226027
isp-1 IV; ctb-1 M	M1	0	0	0.00719424	0.00609756	0.464912	0.447964	0.201439
isp-1 IV; ctb-1 M	M2	0	0	0.0757576	0.107914	0.0578778	0.0230769	0
isp-1 IV; ctb-1 M	M2	0	0.00473934	0.0945946	0.129555	0.0319489	0.0393701	0
isp-1 IV; ctb-1 M	M3	0	0	0.0243902	0.0282486	0	0	0
isp-1 IV; ctb-1 M	M3	0	0	0.00497512	0	0	0	0.0103627
isp-1 IV; ctb-1 M	M4	0	0	0	0	0	0	0.0355731
isp-1 IV; ctb-1 M	M4	0	0	0	0	0	0	0.0197628
isp-1 IV; ctb-1 M	M5	0	0.00490196	0	0.0578512	0.355856	0.491039	0.367089
isp-1 IV; ctb-1 M	M5	0	0.00531915	0.034749	0.0491803	0.435484	0.388186	0.265896
isp-1 IV; ctb-1 M	M6	0	0	0	0	0.0295359	0.324841	0.266667
isp-1 IV; ctb-1 M	M6	0	0	0.00416667	0	0.0136986	0.275676	0.251462
isp-1 IV; ctb-1 M	M7	0	0	0	0.220884	0.429952	0.543779	0.274648
isp-1 IV; ctb-1 M	M7	0	0	0	0.272109	0.470588	0.521739	0.240363
isp-1 IV; ctb-1 M	M8	0	0.0277778	0.00704225	0.412281	0.497462	0.497854	0.432292
isp-1 IV; ctb-1 M	M8	0	0	0.0393701	0.487805	0.484177	0.476852	0.464789
xol-1	xΔ1	0	0	0	0	0	0	0
xol-1	xΔ1	0	0	0	0	0	0	0
xol-1	xΔ2	0	0	0	0	0	0	0
xol-1	xΔ2	0	0	0	0	0	0	0
xol-1	xΔ3	0	0	0	0	0	0	0
xol-1	xΔ3	0	0	0	0	0	0	0
xol-1	xΔ4	0	0	0	0	0	0	0
xol-1	xΔ4	0	0	0	0	0	0	0
xol-1	xΔ5	0	0	0	0	0	0	0
xol-1	xΔ5	0	0	0	0	0	0	0
xol-1	xΔ6	0	0	0	0	0	0	0
xol-1	xΔ6	0	0	0	0	0	0	0
xol-1	xΔ7	0	0	0	0	0	0	0
xol-1	xΔ7	0	0	0	0	0	0	0
xol-1	xΔ8	0	0	0	0	0	0	0
xol-1	xΔ8	0	0	0	0	0	0	0
fog-2	fΔ1	0.5	0.5	0.5	0.5	0.5	0.5	0.466667
fog-2	fΔ1	0.5	0.5	0.5	0.5	0.5	0.5	0.521311
fog-2	fΔ2	0.5	0.5	0.5	0.5	0.5	0.5	0.518325
fog-2	fΔ2	0.5	0.5	0.5	0.5	0.5	0.5	0.494792
fog-2	fΔ3	0.5	0.5	0.5	0.5	0.5	0.5	0.485876
fog-2	fΔ3	0.5	0.5	0.5	0.5	0.5	0.5	0.470046
fog-2	fΔ4	0.5	0.5	0.5	0.5	0.5	0.5	0.493902
fog-2	fΔ4	0.5	0.5	0.5	0.5	0.5	0.5	0.539773
fog-2	fΔ5	0.5	0.5	0.5	0.5	0.5	0.5	0.439114
fog-2	fΔ5	0.5	0.5	0.5	0.5	0.5	0.5	0.53012
fog-2	fΔ6	0.5	0.5	0.5	0.5	0.5	0.5	0.458904
fog-2	fΔ6	0.5	0.5	0.5	0.5	0.5	0.5	0.566879
fog-2	fΔ7	0.5	0.5	0.5	0.5	0.5	0.5	0.5
fog-2	fΔ7	0.5	0.5	0.5	0.5	0.5	0.5	0.509091
fog-2	fΔ8	0.5	0.5	0.5	0.5	0.5	0.5	0.5375
fog-2	fΔ8	0.5	0.5	0.5	0.5	0.5	0.5	0.44898
